# Supplementary material for: Rapid Detection of SARS-CoV-2 Based on the LAMP Assay Associated with the CRISPRCas12a System
Source: Diagnostics (Basel). 2023 Jun 30;13(13):2233. doi: 10.3390/diagnostics13132233 (PMC10341061; doi:10.3390/diagnostics13132233)
Supplement: Supplementary file 1 [file diagnostics-13-02233-s001.zip]

Archive with 1 entries (1 files):
- diagnostics-2428273-supplementary.pdf
